# Supplementary material for: Radiation Dose-Dependent and -Independent Pulmonary Infiltrates in Patients with High-Grade Pneumonitis After Radiochemotherapy and Durvalumab Consolidation for Stage III NSCLC
Source: Diagnostics (Basel). 2026 Mar 11;16(6):827. doi: 10.3390/diagnostics16060827 (PMC13025436; doi:10.3390/diagnostics16060827)
Supplement: Supplementary file 1 [file diagnostics-16-00827-s001.zip]

Archive with 1 entries (1 files):
- diagnostics-4066708-supplementary.pdf
